# Supplementary material for: Biological Activity of Novel Organotin Compounds with a Schiff Base Containing an Antioxidant Fragment
Source: Int J Mol Sci. 2023 Jan 19;24(3):2024. doi: 10.3390/ijms24032024 (PMC9916890; doi:10.3390/ijms24032024)
Supplement: Supplementary file 1 [file ijms-24-02024-s001.zip]

Archive with 1 entries (1 files):
- ijms-2158172-supplementary.pdf
